# Supplementary material for: Feeding Strategy to Use Beef Tallow and Modify Farmed Tiger Puffer Fatty Acid Composition
Source: Animals (Basel). 2023 Sep 27;13(19):3037. doi: 10.3390/ani13193037 (PMC10571522; doi:10.3390/ani13193037)
Supplement: Supplementary file 1 [file animals-13-03037-s001.zip]

Archive with 1 entries (1 files):
- animals-2604318-supplementary.pdf
